# Supplementary material for: Metabolomic signatures associated with fetal growth restriction and small for gestational age: a systematic review
Source: Nat Commun. 2024 Nov 11;15:9752. doi: 10.1038/s41467-024-53597-4 (PMC11555221; doi:10.1038/s41467-024-53597-4)
Supplement: Supplementary file 4 — Source Data [file 41467_2024_53597_MOESM4_ESM.xlsx]

## Sheet: Study characteristics
Number	First author, year	Country	Study title	Design	Case definition; (N)	Control definition; (N)	GA determination	Mean/median GA at birth	Biological sample; sampling time	Metabolomics approach	Analytical platform used	Multivariate approach	Software for metabolic pathway analysis	Risk of Bias Domain 1	Risk of Bias Domain 2	Risk of Bias Domain 3	Risk of Bias Domain 4	Risk of Bias Domain 5	Risk of Bias Domain 6	Risk of Bias Domain 7	Risk of Bias Domain 8	Significantly up-regulated metabolites	Significantly down-regulated
1	Horgan, 2010	United Kingdom and Australia	Changes in the metabolic footprint of placental explant-conditioned medium cultured in different oxygen tensions from placentas of small for gestational age and normal pregnancies.	Case-control	Women giving birth to an SGA baby (birthweight <5th customised centile); n=9	Women with an “uncomplicated pregnancy” giving birth to a healthy term baby; n=8	Unreported	Cases: 38.4 weeks/ Controls: 39.1 weeks	Placenta; within 20 min of delivery	Untargeted	UPLC-MS	PCA	No	Unclear	High	Low	Low	Low	Unclear	Low	High	Unclear	Unclear
2	Dessi, 2011	Italy	Metabolomics in newborns with intrauterine growth retardation (IUGR): urine reveals markers of metabolic syndrome.	Case-control	Preterm newborns with “IUGR diagnosed ultrasonographically in the prenatal period” and birthweight <10th centile; n=26	Preterm newborns with a “suitable weight for their gestational age at birth”; n=30	Unreported	Cases and controls: unreported	Neonatal urine; in the first 24 hours prior to feeding and about 4 days after birth	Untargeted	1H NMR	PLS-DA and PCA	Yes	Unclear	High	Unclear	Low	Low	Unclear	Low	High	Myo-inositol; creatinine; sarcosine; creatine	None
3	Horgan, 2011	United Kingdom and Australia	Metabolic profiling uncovers a phenotypic signature of small for gestational age in early pregnancy.	Case-control	SGA: women giving birth to a term baby with a birthweight <10th customised centile; n=48: 40 women and 8 newborns	Women with an “uncomplicated pregnancy” giving birth to a healthy term baby; n=46: 40 women and 6 newborns	Unreported	Cases: 39. 6 weeks (women) and 39.0 weeks (newborns)/Controls: 40.2 weeks (women) and 38.5 weeks (newborns)	Maternal plasma; at 15 weeks’ gestation (n=80)/Cord blood; at birth (n=14)	Untargeted	UPLC-MS	PLS-DA	No	Low	Unclear	Low	Low	Low	Low	Low	Unclear	MATERNAL BLOOD: leucyl-leucyl-norleucine; sphingosine 1-phosphate; cervonyl carnitine; 1α,25-dihydroxy-18-oxocholecalciferol; lysoPC (16:1); sphinganine 1-phosphate; 6-hydroxysphingosine; (4OH,8Z,t18:1) sphingosine; 15-methyl-15-PGD2; 15R-PGE2 methyl ester ; CORD BLOOD: DG (32:0)	MATERNAL BLOOD: phosphocholine; pregnanediol-3-glucuronide; 3α,20α-dihydroxy-5β-pregnane 3-glucuronide; CORD BLOOD: leucyl-leucyl-norleucine; sphingosine 1-phosphate; cervonyl carnitine; 1α,25-dihydroxy-18-oxocholecalciferol; (15Z)-tetracosenoic acid; 10,13-dimethyl-11-docosyne-10,13-diol; trans-selacholeic acid; hexacosanedioic acid; pentacosenoic acid; teasterone; typhasterol; lysoPC (18:2); ub…
4	Favretto, 2012	Italy	Cord blood metabolomic profiling in intrauterine growth restriction.	Case-control	IUGR: EFW <10th centile for gestational age by third trimester ultrasound, and confirmed at birth (n=22)	AGA: EFW between the 10th-90th centiles for gestational age by third trimester ultrasound, and confirmed at birth; n=21	LMP+2nd/3rd trimester US	Cases: 38.0 weeks/Controls: 38.3 weeks	Cord blood; at birth	Untargeted	LC-HRMS	PCA	No	Low	Low	Unclear	Unclear	Low	Unclear	Low	High	Phenylalanine; tryptophan; methionine; proline; valine; isoleucine; glutamate; dopamine; histidine; uric acid; caffeine; 5-methyl-2-undecenoic acid; leu pro; L-thyronine; hexadecanedioic acid; arginine cysteine asparagine; arginine phenylalanine arginine; tryptophan arginine; 1-hydroxyvitamin D3 3-D-glucopyranoside	None
5	Ivorra, 2012	Spain	Metabolomic profiling in blood from umbilical cords of low birth weight newborns.	Case-control	SGA: term neonates with a birthweight <10th centile (n=20)	AGA: term neonates with a birthweight between the 75th-90th centiles (n=30)	Unreported	Cases: 37.6 weeks/Controls: 39.0 weeks	Maternal plasma; 2-4 hours after delivery/Cord blood; at birth	Untargeted	1H NMR	PLS-DA and PCA	No	Low	High	Unclear	Low	Low	Unclear	Low	Low	MATERNAL BLOOD: none; CORD BLOOD: citrulline; phenylalanine	MATERNAL BLOOD: none; CORD BLOOD: proline; free choline; glutamine; alanine; glucose; glycogen fragments
6	Bobiński,2013	Poland	Comparison of the fatty acid composition of maternal blood and cord blood of mothers who delivered healthy full-term babies, preterm babies, and full-term small for gestational age infants.	Case-control	SGA: term neonates with a birthweight <10th centile (n=23)	AGA: term neonates with a birthweight between the 10th-90th centiles (n=54)	LMP+1st trimester US	Cases: 38.0 weeks/Controls: 39.2 weeks	Maternal serum; 3-5 hours before birth/Cord blood; at birth	Targeted	GC-MS	Unreported	No	Low	Unclear	Unclear	Low	Low	Unclear	High	High	MATERNAL BLOOD: none; CORD BLOOD: dodecanoic (lauric) acid	MATERNAL BLOOD: none; CORD BLOOD: stearic acid; gamma-linolenic acid; arachidic acid; eicosatrienoic acid; arachidonic acid; Σn-6 polyunsaturated fatty acids
7	Ryckman, 2013	USA	The influence of maternal disease on metabolites measured as part of newborn screening.	Cross-sectional	SGA: preterm neonates with a birthweight <10th centile (n=47)	AGA: preterm neonates with a birthweight between the 10th-90th centiles (n=374)	Unreported	Cases and controls: unreported	Dried blood spots (heel prick) for newborn metabolic screening; 24-72 hours after birth	Targeted	LC-MS	MLR	No	Unclear	Low	Low	Unclear	Low	Unclear	Low	Low	Alanine; C0; C2; C18:2	Tyrosine
8	Sanz-Cortés, 2013	Spain	Metabolomic profile of umbilical cord blood plasma from early and late intrauterine growth restricted (IUGR) neonates with and without signs of brain vasodilation.	Case-control	IUGR: neonates with a birthweight <10th centile (n=76: early-onset IUGR [abnormal umbilical artery Doppler and delivery <35 weeks’ gestation; n=20] and late-onset IUGR [normal umbilical artery Doppler and delivery ≥35 weeks’ gestation; n=56])	AGA: neonates with a birthweight >10th centile (n=78)	LMP+1st trimester US	Cases: 31.7 weeks (early-onset IUGR) and 38.3 weeks (late-onset IUGR)/Controls: 31.5 weeks and 38.7 weeks	Cord blood; at birth	Untargeted	1H NMR	PLS-DA and PCA	No	Low	Low	Low	Low	Low	Unclear	Low	Unclear	EARLY-ONSET IUGR: unsaturated lipids; lipid VLDL; triglycerides; acetone; creatine; glutamine ; LATE-ONSET IUGR: unsaturated lipids; lipid VLDL; leucine	EARLY-ONSET IUGR: glucose; choline; phenylalanine; LATE-ONSET IUGR: choline; glutamine; tyrosine; valine; alanine
9	Dessi, 2014	Italy	Investigation of the (1)H-NMR based urine metabolomic profiles of IUGR, LGA and AGA newborns on the first day of life.	Case-control	IUGR: newborns with “IUGR diagnosed ultrasonographically in the prenatal period” and birthweight <10th centile (n=12)	AGA: newborns with a birthweight between the 10th-90th centiles (n=17)	Unreported	Cases: 37.9 weeks/Controls: 38.3 weeks	Neonatal urine; within 8 hours of birth and before the first feed	Untargeted	1H NMR	PLS-DA and PCA	No	Unclear	High	Unclear	Low	Low	Unclear	High	Unclear	Citrate; creatinine; creatine; myo-inositol; betaine/trimethylamine-N-oxide; glycine	Urea, aromatic compounds, and branched chain amino acids
10	Maitre, 2014	Greece	Urinary metabolic profiles in early pregnancy are associated with preterm birth and fetal growth restriction in the Rhea mother-child cohort study.	Case-control	FGR: women who subsequently delivered neonates with a birthweight <10th customised centile (n=36); SGA, unreported (n=19)	Unreported (n=275)	LMP+1st trimester US	Cases: 39.0 weeks (FGR) and 38.8 weeks (SGA)/Controls: 39.0 weeks	Maternal urine: at 11-13 weeks’ gestation	Untargeted	1H NMR	MLR	No	Low	Unclear	Unclear	Unclear	Low	Unclear	Low	Unclear	FGR: none; SGA: none	FGR: acetate; formate; tyrosine; trimethylamine; SGA: none
11	Sulek, 2014	Singapore	Hair metabolomics: identification of fetal compromise provides proof of concept for biomarker discovery.	Case-control	SGA: women who subsequently delivered neonates with a birthweight <10th centile (n=41)	Women who subsequently delivered “appropriately grown” neonates (n=42)	Unreported	Cases: adn controls 39.0 weeks	Maternal hair: at 26-28 weeks’ gestation	Untargeted	GC-MS	MLR	No	Low	Unclear	Low	Low	Low	Unclear	Unclear	High	NADP_NADPH; palmitate; 2-methyloctadecanoate; myristate; margarate; stearate; dodecanoate; octanoate; heptadecane; nicotinamide	3-hydroxybenzoate; levulinate; 1-aminocyclopropane1-carboxylate; citraconate; lactate; glycine; proline; isoleucine; serine; leucine; glutamate; phenylalanine; alanine; valine; aspartate; threonine; tyrosine; methionine; lysine; pyroglutamate; ornithine; glutathione
12	Liu, 2016	China	Metabolomic Research on Newborn Infants With Intrauterine Growth Restriction.	Case-control	IUGR: neonates with a birthweight <10th centile (n=60: birthweight <3rd centile [n=25]; birthweight between the 3rd and <5th centile [n=20]; birthweight between the 5th and <10th centile [n=15])	AGA: neonates with a birthweight between the 10th-90th centiles (n=60)	Unreported	Cases: 36.8 weeks (birthweight <3rd centile), 35.6 weeks (birthweight 3rd to <5th centile), and 35.5 weeks (birthweight 5th to <10th centile)/Controls: 35.9 weeks	Dried blood spots (heel prick) for newborn metabolic screening; 3-7 days after birth	Targeted	HPLC-MS	Unreported	No	Low	Low	Unclear	Unclear	High	Unclear	High	High	IUGR with a birthweight <3rd centile: homocysteine; IUGR with a birthweight between the 3rd and <5th centile: homocysteine; ornithine; isovaleryl carnitine; IUGR with a birthweight between the 5th and <10 centile: none	IUGR with a birthweight <3rd centile: methionine; ornithine; serine; tyrosine; IUGR with a birthweight between the 3rd and <5th centile: none; IUGR with a birthweight between the 5th and <10 centile: none
13	Abd El-Wahed, 2017	Egypt	Metabolic derangements in IUGR neonates detected at birth using UPLC-MS.	Case-control	SGA: neonates with a birthweight <10th centile (n=40)	AGA: neonates with a birthweight between the 10th-90th centiles (n=20)	Unreported	Cases: 34.0 weeks/Controls: 35.0 weeks	Cord blood; at birth	Untargeted	UPLC-MS	PLS-DA and PCA	Yes	Low	Low	High	High	High	Unclear	Unclear	High	C18-OH; C16-OH; carnitine; arginine; aspartic; valine; alanine; leucine; isoleucine; glutamic acid; tyrosine; ornithine; phenylalanine; citrulline	Histidine; methionine
14	Visentin, 2017	Italy	Medium chain fatty acids in intrauterine growth restricted and small for gestational age pregnancies.	Case-control	(1) IUGR: EFW <3rd centile without Doppler abnormalities and birthweight <3rd centile or EFW <10th centile with Doppler abnormalities and birthweight <10th centile (n=11); (2) SGA: EFW <10th centile without Doppler abnormalities and birthweight <10th centile (n=10)	AGA: EFW between the 10th-90th centiles and birthweight between the 10th-90th centiles at term (n=12)	LMP+2nd/3rd trimester US	Cases: 36.0 weeks (IUGR) and 37.5 weeks (SGA)/Controls: 38.5 weeks	Maternal plasma; “soon after birth, at hospitalization”/Cord blood; at birth	Targeted	GC-MS	Unreported	No	Low	Low	Low	Unclear	Low	Unclear	High	High	MATERNAL BLOOD: (1) IUGR: none; (2) SGA: C8:0; C10:0; C12:0; C18:0; CORD BLOOD: (1) IUGR: C6:0; C8:0; C10:0; C12:0; (2) SGA: C6:0; C8:0; C10:0; C12:0; C16:0; C18:0	MATERNAL BLOOD: (1) IUGR: none; (2) SGA: none; CORD BLOOD: (1) IUGR: none; (2) SGA: none
15	Delplancke, 2018	New Zealand	Analysis of sequential hair segments reflects changes in the metabolome across the trimesters of pregnancy.	Case-control	SGA: neonates with a birthweight <10th customised centile (n=20)	Neonates from “healthy pregnancies” (n=73)	Unreported	Cases: 39.1 weeks/Controls: 39.9 weeks	Maternal hair; at second and third trimester	Untargeted	GC-MS and LC-MS	MLR	No	Low	Unclear	Low	Low	Low	Unclear	Unclear	High	At second trimester: margaric acid; pentadecanoic acid; myristic acid; At third trimester: none	At second trimester: none; At third trimester: none
16	Lu, 2018	Germany	Cord Blood Lysophosphatidylcholine 16: 1 is Positively Associated with Birth Weight.	Cross-sectional	SGA: neonates with a birthweight <10th centile (n=23)	AGA: neonates with a birthweight between the 10th-97th centiles (n=198)	Unreported	39.0 weeks (entire cohort)	Maternal serum; during labour prior to birth/Cord blood; at birth	Targeted	1H NMR	MLR	No	Low	Unclear	Unclear	Unclear	Low	Unclear	Low	High	MATERNAL BLOOD: none; CORD BLOOD: none	MATERNAL BLOOD: none; CORD BLOOD: lysoPC (14:0}; lysoPC (16:1); lysoPC (18:1)
17	Miranda, 2018	Spain	Metabolic profiling and targeted lipidomics reveals a disturbed lipid profile in mothers and fetuses with intrauterine growth restriction.	Case-control	Term neonates with a birthweight <10th centile (n=52: FGR [birthweight <3rd centile and/or abnormal uterine artery Doppler and/or abnormal cerebroplacental ratio; n=27] and SGA [birthweight between the 3rd-9th centiles and normal fetoplacental Doppler; n=25])	AGA: term neonates with a birthweight between the 20th-90th centiles (n=28)	LMP+1st trimester US	Cases: 37.8 weeks (FGR) and 39.4 weeks (SGA)/Controls: 39.8 weeks	Maternal plasma; 2-4 hours after birth/Cord blood; at birth	Targeted/Untargeted	1H NMR	PLS-DA	No	Low	Low	Low	Low	Low	Unclear	Low	Unclear	MATERNAL BLOOD: (1) IUGR: none; (2) SGA: none; CORD BLOOD:: (1) IUGR: cholesterol VLDL and IDL; triglycerides VLDL and IDL; large, medium and small VLDL particle types; medium LDL particle types; large HDL particle types; PCs (area peak 1; height peak 1); glycoproteins (area peak 2; height peak 2; width peak 2; width peak 3); acetate; formate; (2) SGA: formate	MATERNAL BLOOD: (1) IUGR: triglycerides-HDL; large and medium HDL particle types; PCs (width peak 1); alanine; citrate; 2-oxoisovaleric acid; pyruvate; (2) SGA: cholesterol-IDL; triglycerides IDL and HDL; citrate; 2-oxoisovaleric acid; CORD BLOOD: (1) IUGR: none; (2) SGA: none
18	Bahado-Singh, 2019	United States	Artificial intelligence and the analysis of multi-platform metabolomics data for the detection of intrauterine growth restriction.	Case-control	Suspected IUGR: neonates with a birthweight <10th centile (n=39)	AGA: neonates with a birthweight ≥10th centile (n=39)	Unreported	Cases and controls: unreported	Cord blood; at birth	Targeted/Untargeted	DI-LC-MS/MS and 1H NMR	PLS-DA	Yes	Low	Unclear	Low	Low	Low	Unclear	Low	Unclear	Threonine; DOPA; kynurenine; lysoPC a C16:1; lysoPC a C18:1; lysoPC a C18:2; lysoPC a C20:3; PC aa C38:3	Creatinine; C0; C10:1; C12:1; C2; C4; PC.aa.C24.0; PC.aa.C26.0; PC aa C32:0; PC aa C36:4; PC aa C38:4; PC aa C40:4; PC ae C36:0; PC ae C36:3; PC ae C36:5; PC ae C38:4; choline
19	Alfano, 2020	Belgium	A multi-omic analysis of birthweight in newborn cord blood reveals new underlying mechanisms related to cholesterol metabolism.	Cross-sectional	SGA: neonates with a birthweight <10th centile (n=14)	AGA: neonates with a birthweight between the 10th-90th centiles (n=155)	Unreported	39.1 weeks (entire cohort)	Cord blood; at birth	Untargeted	UHPLC-QTOF-MS	MLR	No	Low	Low	Low	Low	Low	Unclear	Low	Unclear	None	None
20	Briana, 2020	Greece	Early Human-Milk Metabolome in Cases of Intrauterine Growth-Restricted and Macrosomic Infants.	Case-control	IUGR: neonates with a birthweight ≤10th customised centile (n=19)	AGA: term neonates with a birthweight between the 11th-89th customised centiles (n=60)	Unreported	Cases: 38.0 weeks/Controls: 39.0 weeks	Milk; third to fourth day postpartum	Untargeted	1H NMR	PLS-DA and PCA	Yes	Low	Low	Unclear	Low	Low	Unclear	Low	Unclear	N-acetylglutamine; citric acid; choline; phosphocholine; lactose	Valine; isoleucine
21	Clinton, 2020	United States	Non-targeted urinary metabolomics in pregnancy and associations with fetal growth restriction.	Case-control	FGR: term neonates with a birthweight <10th centile (n=30)	Non-FGR: term neonates with a birthweight ≥10th centile (n=30)	LMP+1st trimester US	Cases: 38.0 weeks/Controls: 38.5 weeks	Maternal urine; at 10-26 weeks’ gestation	Untargeted	UHPLC-QTOF-MS	Unreported	No	Low	Low	Unclear	Low	Low	Unclear	Unclear	Low	At 10 weeks: benzoic acid; malonic acid; 2-ketoleucine/ketoisoleucine; 2-ketobutyric acid; 2-methylglutaric acid; and acetoacetate; At 26 weeks: 1,2-propanediol; kynurenic acid; n-heptanoic acid; and benzoic acid	None
22	Kan, 2020	Russia	Analysis of metabolic pathways in intrauterine growth restriction	Case-control	“Confirmed diagnosis of IUGR”, (n=17)	“Healthy women with uncomplicated pregnancy” (n=21)	Unreported	Cases: 36.1 weeks/Controls: 39.2 weeks	Maternal plasma; “at delivery”	Targeted	HPLC-MS	Unreported	Yes	Low	High	Low	Low	Unclear	Unclear	High	High	Aspartate; beta-alanine; carnosine; gamma aminobutyrate; methionine; ornithine; tryptophan; alanine; glutamine; glycine; histidine; isoleucine; lysine; phenylalanine; serine	Asparagine; cystine; O-phosphoryl-ethanolamine
23	Sovio, 2020	United Kingdom	A maternal serum metabolite ratio predicts fetal growth restriction at term.	Case-control	FGR: term neonates with a birthweight <3rd customised centile or birthweight between the 3rd and <10th customised centiles combined with the lowest decile of fetal abdominal growth velocity (n=175)	AGA: term neonates with a customised birthweight ≥10th centile (n=299)	LMP+1st trimester US	Cases: 40.1 weeks/Controls: 40.3 weeks	Maternal serum; at 12, 20, and 28 weeks’ gestation	Untargeted	UPLC–MS/MS	MLR	No	Low	Low	Low	Low	Low	Unclear	Low	Low	At 20 or 28 weeks’ gestation: 1-(1-enyl-stearoyl)-2-oleoyl-GPC (P18:0/18:1); 1-(1-enyl-palmitoyl)-2-oleoyl-GPC (P16:0/18:1); 1,5-anhydroglucitol; cotinine N-oxide; 4-androsten-3beta,17beta-diol monosulfate; 1-(1-enyl-palmitoyl)-2-palmitoleoyl-GPC (P-16:0/16:1); hydroxycotinine; acisoga; 3-hydroxycotinine glucuronide; O-cresol sulfate; dehydroisoandrosterone sulfate	At 20 or 28 weeks’ gestation: 5alpha-androstan-3alpha,17alpha-diol disulfate; estriol 3-sulfate; 4-cholesten-3-one; pregnanolone/allopregnanolone sulfate; 5alpha-pregnan-3alpha,20beta-diol disulfate 1; N1,N12-diacetylspermine; 17alpha-hydroxypregnanolone glucuronide; 5alpha-pregnan-3beta,20beta-diol monosulfate; progesterone; pregnanediol-3-glucuronide
24	Welch, 2020	United States	Longitudinal profiles of plasma eicosanoids during pregnancy and size for gestational age at delivery: A nested case-control study.	Case-control	SGA: neonates with a birthweight ≤10th centile (n=31)	AGA: neonates with a birthweight between the 10th-90th centiles (n=31)	LMP+1st trimester US	Cases: 37.9 weeks/Controls: 39.0 weeks	Maternal plasma; at 11, 25, and 35 weeks’ gestation	Targeted	LC-MS/MS	MLR	No	Low	Low	Unclear	High	Low	Unclear	Low	Low	5,6-DHET; 8,9-DHET; 14,15-DHET; 8-HETE; 12-HETE; 15-HETE	None
25	Beken, 2021	Türkiye	Early Postnatal Metabolic Profile in Neonates With Different Birth Weight Status: A Pilot Study.	Case-control	SGA: exclusively breastfed term neonates with a birthweight <10th centile (n=69)	AGA: exclusively breastfed term neonates with a birthweight between the 25th-75th centiles (n=168)	Unreported	Cases and controls: 39.0 weeks	Dried blood spots (heel prick) for newborn metabolic screening; 24-48 hours after birth	Targeted	LC-MS/MS	Unreported	No	Low	Low	Low	Unclear	Low	Unclear	High	High	Alanine; methionine; phenylalanine; leucine/isoleucine; glycine; free carnitine; acetyl carnitine; butyryl carnitine; isovaleryl carnitine; decenoyl carnitine; oleyl carnitine; linolenoyl carnitine; 3-OH tetradecanoyl carnitine; 3-OH linonenoyl carnitine	Propionyl carnitine; methylglutaryl carnitine
26	Byeon, 2021	Bangladesh	Maternal serum lipidomics identifies lysophosphatidic acid as a predictor of small for gestational age neonates.	Case-control	SGA: neonates with a birthweight <3rd centile (n=20)	AGA: neonates with a birthweight ≥50th centile (n=20)	LMP+2nd/3rd trimester US	Cases: 40.1 weeks/Controls: 39.7 weeks	Maternal serum; at 24-28 weeks’ gestation	Untargeted	UHPLC-MS/MS	Unreported	No	Low	Unclear	Unclear	Low	Low	Unclear	Unclear	High	None	LPA (20:4)
27	Morillon, 2021	Ireland and New Zealand	Glycerophospholipid and detoxification pathways associated with small for gestation age pathophysiology: discovery metabolomics analysis in the SCOPE cohort.	Case-control	SGA: neonates with a birthweight <10th customised centile (n=80)	“Healthy and uncomplicated pregnancies” (median customised centile, ~52nd) (n=80)	Unreported	Cases: 39.7 weeks/Controls: 40.4 weeks	Maternal plasma (lipidomics); at 20 weeks’ gestation/Maternal urine (metabolomics); at 20 weeks’ gestation	Untargeted	UPLC-QTOF-MS	MLR	No	Low	Unclear	Low	Low	Low	Unclear	Low	Low	MATERNAL BLOOD: PE (P-31:0); PE (42:1); PE (36:4); PS (O-37:0); PS (41:5); PS (37:2); PS (43:6); PS (P-34:0); PC (O-42:4); PC (40:5); PC (38:6); LysoPC (16:0); PA (O-36:2); LysoPA (18:1); PI (37:1); PI (P-33:1); PGP (38:4); PGP (40:4); PG (36:6); PG (39:8); PG (38:4); DG (44:4); DG (O-34:1); N,N-dimethyl arachidonoyl amine; N-palmitoyl valine; SM (34:1); ganglioside GA2 (40:1); Cer (34:0); Cer (3…	MATERNAL BLOOD: CL(72:2); TG(64:15); 8S-hydroxy-hexadecanoic acid; CE(17:0); MATERNAL URINE: sulfolithocholic acid; estriol-16-glucuronide; D-glucuronic acid; neuromedin N (1–4); 4-hydroxybenzaldehyde; 18-hydroxycortisol; beta-1,4-mannosyl-N-acetylglucosamine
28	Moros, 2021	Greece	Insights into intrauterine growth restriction based on maternal and umbilical cord blood metabolomics.	Case-control	IUGR: term neonates with a birthweight ≤10th customised centile (n=41)	AGA: term neonates with a birthweight between the 10th-90th customised centiles (n=36)	Unreported	Cases: 38.8 weeks/Controls: 39.7 weeks	Maternal serum; 2-4 hours after birth/Cord blood; at birth	Untargeted	1H NMR	PLS-DA	No	Low	Unclear	Low	Low	Unclear	Unclear	Low	High	MATERNAL BLOOD: alanine; leucine; isoleucine; valine; 3-hydroxybutyrate; CORD BLOOD: alanine; leucine; isoleucine; valine	MATERNAL BLOOD: phenylalanine; glycerol; CORD BLOOD: phenylalanine; glycerol; tryptophan
29	Schupper, 2021	Israel	Metabolic biomarkers of small and large for gestational age newborns.	Cross-sectional	SGA: term neonates with a birthweight <10th centile (n=6380: severe SGA [<3rd centile; n=1391] and moderate SGA [between the 3rd and <10 centiles; n=4989])	AGA: term neonates with a birthweight between the 10th-90th centiles (n=61,068)	LMP	39.0 weeks (entire cohort)	Dried blood spots (heel prick) for neonatal metabolic screening; 36-72 hours after birth	Targeted	UPLC-MS	MLR	No	Low	Low	Low	Low	Low	Low	Low	High	ALL SGA: alanine; methionine; proline; total carnitine; free carnitine; SEVERE SGA: alanine; leucine; proline; ornithine; methionine; free carnitine	ALL SGA: valine; SEVERE SGA: valine; glutamine
30	Youssef, 2021	Spain	Paired maternal and fetal metabolomics reveal a differential fingerprint in preeclampsia versus fetal growth restriction.	Case-control	FGR: EFW and birthweight <10th centile associated with either abnormal CPR (<5th centile) or abnormal uterine artery pulsatility index >95th centile), or birthweight <3rd centile (n=44)	AGA: full-term neonates with EFW and birthweight >10th centile (n=88)	LMP+1st trimester US	Cases: 37.6 weeks/Controls: 39.6 weeks	Maternal plasma; within 2 hours of birth/Cord blood; at birth	Targeted/Untargeted	1H NMR	MLR	No	Low	Low	Unclear	Unclear	Low	Unclear	Low	Unclear	MATERNAL BLOOD: None; CORD BLOOD: triglycerides IDL; cholesterol IDL; choline compound Peak 2	MATERNAL BLOOD: None; CORD BLOOD: cholesterol HDL; isoleucine
31	Bahado-Singh, 2022	United States	Metabolomic identification of placental alterations in fetal growth restriction.	Case-control	Suspected FGR: neonates with a birthweight <10th centile (n=19)	AGA: neonates from “uncomplicated term pregnancies” with a birthweight ≥10th centile (n=30)	Unreported	Cases: 36.4 weeks/Controls: 39.8 weeks	Placenta; within 20 min of birth	Targeted/Untargeted	DI-LC-MS/MS and 1H NMR	PLS-DA	Yes	Low	Low	Low	Unclear	Low	Unclear	Low	High	3-hydroxyisovaleric acid; citric acid; putrescine	Citrulline; ornithine; asymmetric dimethylarginine; alpha-amino adipic acid; cis-4-hydroxyproline; creatinine; dihydroxyphenylalanine; kynurenine; methionine sulfoxide; sarcosine; spermidine; spermine; trans-4-Hydroxyproline; symmetric dimethylarginine; carnitine; C102; C12; C12-DC; C14; C141; C141-OH; C142-OH; C16; C16-OH; C161; C161-OH; C162; C162-OH; C18; C181; C181-OH; C182; C3;C3-OH; C3-DC; …
32	Chao de la Barca, 2022	France	A Metabolomic Profiling of Intra-Uterine Growth Restriction in Placenta and Cord Blood Points to an Impairment of Lipid and Energetic Metabolism.	Case-control	IUGR: neonates with a birthweight <10th centile, reduction of fetal growth on ultrasound, and the presence of a notch in at least one uterine artery and abnormalities on umbilical artery and/or cerebral artery and/or ductus venosus on Doppler ultrasound during pregnancy (n=15)	Neonates with a birthweight ≥10th centile from normal pregnancies who underwent a planned caesarean section before labour at term (n=15)	Unreported	Cases: 35.2 weeks/Controls: 39.1 weeks	Cord blood; at birth	Targeted	LC-MS/MS and FIA-MS/MS	PLS-DA and PCA	No	Low	Low	Low	Low	Low	Unclear	Low	Low	Alanine; asparagine; tyrosine; glutamine; proline; C0; C2, C4; PC aa C24:0, PC aa C32:0; trans-4-hydroxyproline; alpha-aminoadipic acid; spermine; LysoPC a C26:1	LysoPC a C16:0; lysoPC a C16:1; lysoPC a C17:0; lysoPC a C18:0; lysoPC a C18:1; lysoPC a C18:2; lysoPC a C20:3; lysoPC a C20:4); PC aa C36:0; PC aa C36:1; PC aa C36:3; PC aa C36:6; PC aa C38:0; PC aa C38:3; PC aa C38:6; PC aa C40:6; PC aa C42:0; PC aa C42:6; PC ae C36:3; PC ae C38:0; PC ae C38:3; PC ae C38:6; PC ae C40:1; PC ae C40:2; PC ae C40:3; PC ae C40:4; PC ae C40:5; PC ae C40:6; PC ae C42:…
33	Gonzalez-Riano, 2022	Spain	Birth Weight and Early Postnatal Outcomes: Association with the Cord Blood Lipidome.	Case-control	SGA: term neonates with a birthweight Z-score below -2 SD (n=12)	AGA: term neonates with a birthweight Z-score between -1 and +1 SD (n=12)	Unreported	Cases: 38.6 weeks/Controls: 39.6 weeks	Cord blood; at birth	Untargeted	UHPLC-ESI-QTOF-MS	PLS-DA and PCA	No	Low	Low	High	Unclear	Low	Unclear	Low	High	11-HEDE; 19-hydroxy-PGE2; docosahexaenoic acid; docosapentaenoic acid; hexacosanedioic acid; decanoylcarnitine; decenoylcarnitine; FAHFA(30:1); 9-HODE; 9-OxoODE; methyl-FA 18:3;2OOH; DG 16:0/18:2/0:0; DG 18:1/18:1/0:0; DG 18:1/18:2/0:0; DG 18:2/16:0/0:0; DG 18:3/19:0/0:0; TG 14:0/18:1/22:6; TG 14:0/22:2/18:2; TG 14:0/22:4/18:2; TG 15:0/18:3/19:0; TG 15:0/20:0/O-18:0; TG 16:0/16:0/20:4; TG 16:0/16…	PC O-18:1/18:2; lysoPC 14:0/0:0; lysoPC 16:1/0:0; lysoPC 18:1/0:0; lysoPC 20:3/0:0; PC 14:1/20:2; PC 16:0/18:1; PC 16:0/20:3; PC 16:0/22:4; PC 16:0/16:1; PC 16:0/18:1; PC 16:0/20:3; PC 16:0/22:4; PC 18:0/20:3; PC 18:0/18:1; PC 18:0/20:5; PC 18:1/18:2; PC 18:2/22:2; PC 22:2/16:1; PC 18:0/20:2; PC 22:4/18:1; TG 80:5; TG 84:5; PS 20:0/22:6; PS 22:0/16:0; 2-O-[alpha-D-glucopyranosyl-(1->6)-alpha-D-gl…
34	Karaer, 2022	Türkiye	Metabolomics analysis of placental tissue obtained from patients with fetal growth restriction.	Case-control	FGR: neonates born after 32 weeks’ gestation with an EFW or AC <3rd centile (n=10)	Neonates born after 32 weeks’ gestation who did not meet the above criteria (n=14)	LMP+1st trimester US	Cases: 36.5 weeks/Controls: 38.9 weeks	Placenta; at birth	Untargeted	HR-MAS and NMR	PLS-DA and PCA	No	Low	Low	Low	Low	Low	Unclear	Low	High	Lactate; glutamine; glycerophosphocholine; phosphocholine; taurine; myoinositol	Unreported
35	Liu, 2022	China	Analysis of amino acids and acylcarnitines profiles in small, appropriate, and large for gestational age neonates.	Cross-sectional	SGA: term neonates with a birthweight <10th centile (n=713)	AGA: term neonates with a birthweight between the 10th-90th centiles (n=7866)	Unreported	Cases: 39.2 weeks/Controls: 39.0 weeks	Dried blood spots (heel prick) for newborn metabolic screening; on third day of life	Targeted	HPLC-MS	Unreported	No	Low	Low	Unclear	Unclear	Unclear	Unclear	Low	High	Alanine; citrulline; ornithine; proline; free carnitine; total carnitine; acetylcholine; butyryl carnitine; octanoyl carnitine; decanoyl carnitine; decenoyl carnitine; dodecanoyl carnitine; dodecenoyl carnitine; myristoyl carnitine; myristoleyl carnitine; tetradecadienoyl carnitine; palmitoyl carnitine; hexadecenoyl carnitine; 3- hydroxy(OH) palmitoleyl carnitine; octadecanoyl carnitine; octadece…	Propionyl carnitine
36	McCarthy, 2022	United States	The independent and combined influences of small for gestational age and socioeconomic status on newborn metabolite levels.	Cross-sectional	SGA: neonates with a birthweight <10th centile (n=147,287)	AGA: neonates with a birthweight between the 10th-90th centiles (n=589,148)	Unreported	Cases and controls: unreported	Dried blood spots (heel prick) for neonatal metabolic screening; between 12 hours and 8 days after birth	Targeted	LC-MS	MLR	No	Low	Low	High	High	High	Low	Low	High	17-hydroxyprogesterone; thyroid stimulating hormone; galactose-1-phosphate uridyl transferase; 5-oxoproline; alanine; citrulline; glycine; methionine; ornithine; phenylalanine; proline; free carnitine; C2; C3-DC; C4; C5; C5-DC; C5-OH; C6; C8; C8:1; C10; C10:1; C12; C14; C18; C18:1; C18:2	Arginine; valine; C3; C5:1; C14-OH; C16:1; C16-OH; C18-OH
37	Umeda, 2022	Japan	Linoleic acid and linoleate diols in neonatal cord blood influence birth weight.	Cross-sectional	SGA: neonates with a birthweight <10th centile (n=11)	AGA: neonates with a birthweight ≥10th centile (n=179)	Unreported	39.2 weeks (entire cohort)	Cord blood; at birth	Targeted	LC-MS/MS	MLR	No	Low	Unclear	Unclear	Unclear	Low	Unclear	Low	High	diHOME; 9,10-diHOME; 12,13-diHOME; 14,15-diHETE	5,6-diHETrE
38	Voerman, 2022	The Netherlands	Associations of maternal and infant metabolite profiles with foetal growth and the odds of adverse birth outcomes.	Cohort	SGA: neonates with a birthweight <10th centile (n=98)	AGA: neonates with a birthweight between the 10th-90th centiles (n=780)	LMP+1st trimester US	40.3 weeks (entire cohort)	Maternal serum; at a median gestational age of 12.8 weeks (95% range, 9.9-16.9 weeks)	Targeted	HPLC-MS	Unclear	No	Unclear	Low	Unclear	Low	Low	Unclear	Low	Unclear	MATERNAL BLOOD: None; CORD BLOOD: NEFA C26:2	MATERNAL BLOOD: None; CORD BLOOD: PC.aa C36:3; lysoPC.a C14:0; lysoPC.a C16:0; lysoPC.a C16:1; lysoPC.a C18:1; lysoPC.a C18:2; lysoPC.a C18:3; lysoPC.a C20:3; lysoPC.a C20:4; lysoPC.a C22:6; lysoPC.e C18:1; SM.a C34:2; SM.a C38:3
39	Bartho, 2023	Australia	Plasma lipids are dysregulated preceding diagnosis of preeclampsia or delivery of a growth restricted infant.	Case-Cohort	FGR: neonates with a birthweight <5th centile (n=55)	Unreported; median birthweight, 3589 g (n=72)	Unreported	Cases and controls: unreported	Maternal plasma; at 36 (35+0–37+0) weeks’ gestation	Targeted	LC-QQQ-MS	PCA	No	Low	Low	Low	Unclear	Low	Unclear	Low	Unclear	CE 15:0; CE 16:1; CE 17:1; CE 22:4; CE 24:6; Cer(d20:1/24:1)	None
40	Chen, 2023	China	Non-Targeted Metabolomic Study of Fetal Growth Restriction.	Case-control	FGR: EFW or AC <10th centile (n=18)	“Normal fetal growth” with normal fetal chromosome karyotype (n=10)	Unreported	Cases: 36.8 weeks/Controls: 38.6 weeks	Amniotic fluid; at 30.1 ± 3.4 weeks (cases) and 19.1 ± 1.6 weeks’ gestation (controls)	Untargeted	GC-MS	PLS-DA and PCA	Yes	Low	Low	Low	Unclear	Unclear	Unclear	Low	Unclear	AMNIOTIC FLUID SUPERNATANT: hexadecane acid; 2-hydroxypyridine; octadecanoic acid; urea; 2-hydroxyisobutyric acid; ethanolamine; glycerol; D-glycerate; xylitol; butane 1,2,3,4-tetraol; maleic acid; 2-oxyglutaric acid; D-(+)-cellulose; hydroxyacetone; AMNIOTIC FLUID CELL SEDIMENT: glycolic acid; malic acid; 2-keto-L-gluconate; malt dust; D-glycerate; maleic acid; butane 1,2,3,4-tetraol; threitol; …	AMNIOTIC FLUID SUPERNATANT: l-glutamic acid; leucine; phenylalanine; isoleucine; valine; diisopropylamine; isothreonine; proline; DL-alanine; L-alanine; 4-hydroxyproline; N-methyl-D-L-alanine; glycine; AMNIOTIC FLUID CELL SEDIMENT: : l-glutamic acid; phosphoric acid; L-methionine S-oxide; L-valine; L-alanine; l-leucine; DL-alanine; DL glyceraldehyde; N-methyl-D-L-alanine; 2-(methylamino) ethanol;…
41	Elhakeem, 2023	United Kingdom and Australia	Effect of common pregnancy and perinatal complications on offspring metabolic traits across the life course: a multi-cohort study.	Cross-sectional	SGA: neonates with a birthweight <5th centile (n=227)	AGA: neonates with a birthweight between the 5th-95th centiles (n=2998)	Unreported	Cases and controls: unreported	Cord blood; at birth	Targeted	1H NMR	MLR	No	Low	Low	High	Unclear	Low	Unclear	Low	Low	Total VLD cholesterol; total very small VLDL lipids; very small VLDL particles; omega-3 fatty acids	Total HDL cholesterol; total HDL2 cholesterol; total HDL3 cholesterol; total medium-sized HDL lipids; medium-sized HDL particles; apolipoprotein A-I; histidine
42	Jafri, 2023	Pakistan	Metabolomics of a neonatal cohort from the Alliance for Maternal and Newborn Health Improvement biorepository: Effect of preanalytical variables on reference intervals.	Case-control	SGA: neonates with a birthweight <10th centile (n=219)	AGA: neonates with a birthweight between the 10th-90th centiles (n=391)	LMP+1st trimester US	38.7 weeks (entire cohort)	Dried blood spots (heel prick) for neonatal metabolic screening; 48-72 hours after birth	Targeted	LC-QQQ-MS	CLSI recommended method	No	Low	Low	Unclear	Unclear	High	Unclear	High	High	None	Alanine; arginine; citrulline; ornithine; C3-DC; C4-OH; C5-DC; C6; C8; C8:1; C10; C10:1; C12:1; C14:2
43	Priante, 2023	Italy	Metabolomic profiling of intrauterine growth-restricted preterm infants: a matched case-control study.	Case-control	IUGR: neonates born <32 weeks’ gestation with an EFW or AC <3rd centile or <10th centile plus uterine or umbilical artery pulsatility index >95th centile (n=15)	Non-IUGR: neonates born <32 weeks’ gestation who did not meet the above criteria (n=19)	Unreported	Cases: 30.1 weeks/Controls: 29.6 weeks	Neonatal urine; within 48 hours of life	Untargeted	UPLC-MS	PLS-DA	Yes	Low	Low	Low	Low	Low	Unclear	Low	Low	3-Indolepropionic acid; L-tryptophan; L-histidine; L-cysteine; androstenedione; 7alfa-hydroxydehydroepiandrosterone; N-butyrylglycine; L-2-aminobutyric acid; isovalerylglucuronide; N-acetylcystathionine; 3-(3,4-dihydroxyphenyl)lactic acid; 3,4-dimethylbenzoic acid; 3-sialyl-N-acetyllactosamine; aspartylysine; gamma glutamyl ornithine; 2,2-dimethylsuccinic acid; estrone; nicotinamide ribotide; 3-h…	3-hydroxyanthranilic acid; aspartylglycosamine; carnosine; inosine; dihydrocortisone; L-methionine; 5beta-dihydrocortisol; 7-ketodeoxycholic acid; 5-hydroxyindoleacetic acid; pantetheine; N-a-acetylcitrulline; indolelactic acid; 5-hydroxykynurenamine; ascorbic acid; fumaric acid; 5-Amino-2-oxopentanoate; 4-methylcatechol; tyrosol; pantetheine; glutamylphenylalanine; N-a-acetylcitrulline; normetan…
44	Tao, 2023	China	Alterations in the Gut Microbiome and Metabolisms in Pregnancies with Fetal Growth Restriction.	Case-control	FGR: EFW or AC <10th centile and placental disorders or umbilical cord abnormalities by postnatal confirmation (n=54: 19 maternal blood and 35 maternal faeces)	Normal term deliveries, with EFW between the 10th-90th centiles and birthweight between 2500-4000 g (n=66: 31 maternal blood and 35 maternal faeces)	Unreported	Cases: 37.2 weeks (maternal blood) and 38.0 weeks (maternal faeces)/Controls: 39.8 weeks (maternal blood) and 39.5 weeks (maternal faeces)	Maternal serum (n=50); in the “third trimester”/Maternal faeces (n=70); in the “third trimester”	Untargeted	UHPLC-MS/MS	CLSI recommended method	Yes	Low	Low	Low	Low	Low	Unclear	Unclear	High	MATERNAL BLOOD: imidazole-4-acetic-acid; pentadecan-1-ol; pinitol; allantoin; lyxonic acid; 3-oxalo-malic acid; glycolic acid-2-phosphate; octadecadienoic acid; nicotinic acid; MATERNAL FAECES: p-synephrine; N,N-diethylbenzeneacetamide; marmesin rhamnoside; N1-methyl-4-piridone-3-carboxamide; lysoPC (18:2(9Z,12Z)); dehydrophytosphingosine; 4,6-dihydroxyquinoline	MATERNAL BLOOD: dodecanoic acid; malic acid; 9-hexadecenoic acid; maltose; MATERNAL FAECES: (3alphaOH,20S,24S)-3,19:20,24-diepoxydammarane-3,25-diol; eremopetasitenin C3; glyceollin IV; 6-(2-carboxyethyl)-7-hydroxy-2,2-dimethyl-4chromanone glucoside; physagulin E(2S,4R,5S)-muscarine; ginkgolide C; D-erythro-eritadenine; histidinyl-valine; 6-epi-7-isocucurbic acid glucoside; pyrraline; 2,5-dimethy…
45	Troisi, 2023	United States	Placental Metabolomics of Fetal Growth Restriction.	Case-control	SGA: neonates with a birthweight <10th centile (n=118)	AGA: neonates with a birthweight between the 10th-89th centiles (n=326)	LMP+2nd/3rd trimester US	Cases: 37.1 weeks/Controls: 37.7 weeks	Placenta; at birth	Untargeted	GC-MS	PLS-DA	Yes	Low	Low	Low	Low	Low	Unclear	Unclear	Low	Asparagine; glycerophosphocholine; aspartic acid; tyrosine; isoleucine; erythritol; serine; deoxyribose; lactic acid	Taurine; glycine
46	Yang, 2023	China	Altered distribution of fatty acid exerting lipid metabolism and transport at the maternal-fetal interface in fetal growth restriction.	Case-control	FGR: EFW or AC <10th centile with oligohydramnios and abnormal umbilical artery flow, delivered by caesarean section without labour (n=35)	Full-term normal pregnancies, delivered by caesarean section without labour (n=35)	Unreported	Cases: 38.0 weeks/Controls: 39.5 weeks	Maternal serum; 24 hours before caesarean section/Placenta; at birth/Cord blood; at birth	Untargeted	GC-MS	MLR	No	Low	Low	Low	Low	Low	Unclear	Low	High	MATERNAL BLOOD: 2-oxovaleric acid; DL-gamma-methyl-ketoglutaramate; lysine; serine; N-(carboxymethyl)-L-alanine; creatinine; glutaric acid; 2-aminoadipic acid; 4-aminobutyric acid; 2-hydroxycinnamic acid; hexanoic acid (C6_0); azelaic acid; 2-oxoglutaric acid; PLACENTA: pentanoic acid, 4-oxo-, methyl ester; L-leucine, methyl ester; DL-phenylalanine, methyl ester; dimethyl fumarate; octadec-9-en-1…	MATERNAL BLOOD: dimethyl aminomalonic acid; 3-hydroxydecanoic acid; lactic acid; 2,4-di-tert-butylphenol; phenethyl acetate; palmitic acid (C16_0); 10,13-dimethyltetradecanoic acid (C14_0); margaric acid (C17_0); pentadecanoic acid (C15_0); stearic acid (C18_0); fumaric acid; succinic acid, malic acid; 10,12-octadecadienoic acid (C18_2n-10,12c; trans-vaccenic acid; oleic acid (C18_1n-9c); linolei…
47	Yeum, 2023	United States	Associations of maternal plasma and umbilical cord plasma metabolomics profiles with birth anthropometric measures.	Cohort	SGA: neonates with a birthweight ≤10th centile (n=52: 13 women and 39 newborns)	AGA: neonates with a birthweight between the 11th-89th centiles (n=895: 281 women and 614 newborns)	Unreported	39.5 weeks (entire cohort of women) and 39.1 weeks (entire cohort of newborns)	Maternal plasma; at 24-28 weeks’ gestation (n=294)/Cord blood; at birth (n=653)	Targeted	LC-MS/MS; FIA-MS/MS	PLS-DA and PCA	Yes	Low	Low	High	High	Low	Unclear	Low	Low	MATERNAL BLOOD: None; CORD BLOOD: hexanoylcarnitine; decanoylcarnitine; dodecanoylcarnitine; dodecenoylcarnitine; tetradecanoylcarnitine; tetradecenoylcarnitine; tetradecadienylcarnitine	MATERNAL BLOOD: None; CORD BLOOD: lysoPC a C16:0; lysoPC a C16:1; lysoPC a C18:0; lysoPC a C18:1; lysoPC a C18:2; lysoPC a C20:3; lysoPC a C20:4; Total lysoPC; Monounsaturated fatty acid/Saturated fatty acid; Total lysoPC /Total PC
48	Zhai, 2023	China	Nontargeted metabolomics reveals the potential mechanism underlying the association between birthweight and metabolic disturbances.	Case-control	SGA: term neonates with a birthweight <10th centile (n=16)	AGA: term neonates with a birthweight at “approximately the 50th centile” (n=28)	Unreported	Cases: 38.7 weeks/Controls: 38.4 weeks	Maternal plasma; at 37-42 weeks’ gestation/Cord blood; at birth	Untargeted	UPLC-MS	PLS-DA and PCA	Yes	Low	Low	Low	Low	Low	Unclear	Low	Unclear	MATERNAL BLOOD: PG (16:1/22:6); CORD BLOOD: L-Carnitine	MATERNAL BLOOD: Cuminaldehyde; CORD BLOOD: None

## Sheet: Figure 2
Metabolite
LysoPC (16:1)
PC (36:3)
Leucine
Choline
Triglyceride
Glutamic acid
Trans-4-hydroxyproline
LysoPC (14:0)
LysoPC (16:0)
LysoPC (18:0)
LysoPC (20:4)
PC (36:1)
PC (36:4)
PC (38:4)
PC (40:4)
Decanoyl carnitine
Dodecanoid acid
2-aminoadipic acid
Stearic acid
Gamma-linolenic acid
Eicosatrienoic acid
Arachidonic acid
Cholesterol HDL
Glucose

## Sheet: Figure 3
Metabolite
Free carnitine
Butyryl carnitine
Acetyl carnitine
Decenoyl carnitine
Propionyl carnitine
Proline
Phenylalanine
Leucine
Glycine
Tyrosine
Valine
Arginine
Octadecadienyl carnitine
Isovaleryl carnitine
Tetradecanoyl carnitine
Dodecanoyl carnitine
Octadecanoyl carnitine
Octadecenoyl carnitine

## Sheet: Supplementary Figure 1
Study	Risk of Bias - Selection of participants	Risk of Bias - Description of selection criteria	Risk of Bias - Description of procedures and timing of biological sample collection	Risk of Bias - Reporting of handling of specimens and pre-analytical procedures	Risk of Bias - Description of metabolite extraction methods and analytical techniques	Risk of Bias - Blinded interpretation of metabolomics results	Risk of Bias - Control for potential confounding variables	Risk of Bias - Avoiding of overfitting
Horgan, 2010	Unclear	High	Low	Low	Low	Unclear	Low	High
Dessi, 2011	Unclear	High	Unclear	Low	Low	Unclear	Low	High
Horgan, 2011	Low	Unclear	Low	Low	Low	Low	Low	Unclear
Favretto, 2012	Low	Low	Unclear	Unclear	Low	Unclear	Low	High
Ivorra, 2012	Low	High	Unclear	Low	Low	Unclear	Low	Low
Bobiński,2013	Low	Unclear	Unclear	Low	Low	Unclear	High	High
Ryckman, 2013	Unclear	Low	Low	Unclear	Low	Unclear	Low	Low
Sanz-Cortés, 2013	Low	Low	Low	Low	Low	Unclear	Low	Unclear
Dessi, 2014	Unclear	High	Unclear	Low	Low	Unclear	High	Unclear
Maitre, 2014	Low	Unclear	Unclear	Unclear	Low	Unclear	Low	Unclear
Sulek, 2014	Low	Unclear	Low	Low	Low	Unclear	Unclear	High
Liu, 2016	Low	Low	Unclear	Unclear	High	Unclear	High	High
Abd El-Wahed, 2017	Low	Low	High	High	High	Unclear	Unclear	High
Visentin, 2017	Low	Low	Low	Unclear	Low	Unclear	High	High
Delplancke, 2018	Low	Unclear	Low	Low	Low	Unclear	Unclear	High
Lu, 2018	Low	Unclear	Unclear	Unclear	Low	Unclear	Low	High
Miranda, 2018	Low	Low	Low	Low	Low	Unclear	Low	Unclear
Bahado-Singh, 2019	Low	Unclear	Low	Low	Low	Unclear	Low	Unclear
Alfano, 2020	Low	Low	Low	Low	Low	Unclear	Low	Unclear
Briana, 2020	Low	Low	Unclear	Low	Low	Unclear	Low	Unclear
Clinton, 2020	Low	Low	Unclear	Low	Low	Unclear	Unclear	Low
Kan, 2020	Low	High	Low	Low	Unclear	Unclear	High	High
Sovio, 2020	Low	Low	Low	Low	Low	Unclear	Low	Low
Welch, 2020	Low	Low	Unclear	High	Low	Unclear	Low	Low
Beken, 2021	Low	Low	Low	Unclear	Low	Unclear	High	High
Byeon, 2021	Low	Unclear	Unclear	Low	Low	Unclear	Unclear	High
Morillon, 2021	Low	Unclear	Low	Low	Low	Unclear	Low	Low
Moros, 2021	Low	Unclear	Low	Low	Unclear	Unclear	Low	High
Schupper, 2021	Low	Low	Low	Low	Low	Low	Low	High
Youssef, 2021	Low	Low	Unclear	Unclear	Low	Unclear	Low	Unclear
Bahado-Singh, 2022	Low	Low	Low	Unclear	Low	Unclear	Low	High
Chao de la Barca, 2022	Low	Low	Low	Low	Low	Unclear	Low	Low
Gonzalez-Riano, 2022	Low	Low	High	Unclear	Low	Unclear	Low	High
Karaer, 2022	Low	Low	Low	Low	Low	Unclear	Low	High
Liu, 2022	Low	Low	Unclear	Unclear	Unclear	Unclear	Low	High
McCarthy, 2022	Low	Low	High	High	High	Low	Low	High
Umeda, 2022	Low	Unclear	Unclear	Unclear	Low	Unclear	Low	High
Voerman, 2022	Unclear	Low	Unclear	Low	Low	Unclear	Low	Unclear
Bartho, 2023	Low	Low	Low	Unclear	Low	Unclear	Low	Unclear
Chen, 2023	Low	Low	Low	Unclear	Unclear	Unclear	Low	Unclear
Elhakeem, 2023	Low	Low	High	Unclear	Low	Unclear	Low	Low
Jafri, 2023	Low	Low	Unclear	Unclear	High	Unclear	High	High
Priante, 2023	Low	Low	Low	Low	Low	Unclear	Low	Low
Tao, 2023	Low	Low	Low	Low	Low	Unclear	Unclear	High
Troisi, 2023	Low	Low	Low	Low	Low	Unclear	Unclear	Low
Yang, 2023	Low	Low	Low	Low	Low	Unclear	Low	High
Yeum, 2023	Low	Low	High	High	Low	Unclear	Low	Low
Zhai, 2023	Low	Low	Low	Low	Low	Unclear	Low	Unclear

## Sheet: Supplementary Figure 2
Metabolite
Isoleucine
Lysine
Serine
4-aminobutyric acid
Malic acid

## Sheet: Supplementary Figure 3
Metabolite
Glycine
Glycerophosphocholine
Lactic acid
